# Supplementary material for: A Selective Fluorescent l-Lactate Biosensor Based on an l-Lactate-Specific Transcription Regulator and Förster Resonance Energy Transfer
Source: Biosensors (Basel). 2022 Dec 1;12(12):1111. doi: 10.3390/bios12121111 (PMC9775004; doi:10.3390/bios12121111)
Supplement: Supplementary file 1 [file biosensors-12-01111-s001.zip]

Archive with 1 entries (1 files):
- biosensors-2042861-supplementary.pdf
